# Supplementary material for: The Role of Membrane Affinity and Binding Modes in Alpha-Synuclein Regulation of Vesicle Release and Trafficking
Source: Biomolecules. 2022 Dec 5;12(12):1816. doi: 10.3390/biom12121816 (PMC9775087; doi:10.3390/biom12121816)
Supplement: Supplementary file 1 [file biomolecules-12-01816-s001.zip]

Archive with 11 entries (11 files):
- Fig S1.pdf
- Fig S10.pdf
- Fig S11.pdf
- Fig S2.pdf
- Fig S3.pdf
- Fig S4.tif
- Fig S5.pdf
- Fig S6.pdf
- Fig S7.pdf
- Fig S8.pdf
- Fig S9.pdf
